# Supplementary material for: Life-course socioeconomic circumstances in acute, chronic and disabling pain among young employees: a double suffering
Source: Scand J Public Health. 2021 Dec 29;51(2):257–67. doi: 10.1177/14034948211062314 (PMC9969306; doi:10.1177/14034948211062314)
Supplement: sj-xlsx-1-sjp-10.1177_14034948211062314 – Supplemental material for Life-course socioeconomic circumstances in acute, chronic and disabling pain among young employees: a double suffering [file sj-xlsx-1-sjp-10.1177_14034948211062314.xlsx]

## Sheet: Blad1
Supplementary table S1. Gender specific Spearman correlation coefficients and variance inflation factors (VIF) for indicators of socio-economic circumstances. Women below the diagonal, men above the diagonal.
	Women VIF	Parental education level	Childhood economic difficulties	Own education level	Occupational class	Housing tenure	Income level	Wealth	Economic diffculties	Men VIF
Parental education level	1.100	1	.190a	.247a	.236a	0.02	.106a	0.038	.086a	1.101
Childhood economic difficulties	1.045	.138a	1	.149a	.091a	.095a	.102a	.204a	.196a	1.106
Own education level	2.733	.272a	.092a	1	.723a	.113a	.316a	.183a	.226a	2.146
Occupational class	2.587	.242a	.084a	.797a	1	0.057	.289a	.112a	.171a	2.034
Housing tenure	1.573	.062a	.064a	.235a	.207a	1	.188a	.577a	.143a	1.512
Income level	1.274	.122a	.059a	.339a	.331a	.297a	1	.254a	.254a	1.207
Wealth	1.748	.117a	.139a	.295a	.243a	.587a	.352a	1	.310a	1.697
Economic diffculties	1.195	.125a	.138a	.271a	.243a	.151a	.260a	.315a	1	1.207
a Correlation is statistically significant at the 0.01 level.
